# Supplementary material for: The SaeRS two-component system regulates virulence gene expression in group B Streptococcus during invasive infection
Source: mBio. 2024 Aug 19;15(9):e01975-24. doi: 10.1128/mbio.01975-24 (PMC11389388; doi:10.1128/mbio.01975-24)
Supplement: Supplemental Tables — Tables S1 to S4. [file mbio.01975-24-s0002.xlsx]

## Sheet: Strains
Table 1. Strains used for the study
Strains	Relevant features	Reference
Streptococcus agalactiae
NEM316	Serotype III, ST-23, human clinical isolate	(Glaser et al.)
NEM316 ∆pbsP	In frame deletion of pbsP in NEM316	(Buscetta et al.)
NEM316 ∆covR	In frame deletion of covR in NEM316	(Firon et al.)
NEM316 ∆saeR	In frame deletion of saeR in NEM316	This study
NEM316 SaeRD53A	NEM316 mutant expressing SaeR with a D53A substitution	This study
NEM316 SaeST133A	NEM316 mutant expressing SaeS with a T133A substitution	This study
NEM316 SaeST133A SaeRD53A	NEM316 mutant expressing SaeS with a T133A substitution plus SaeR with a D53A substitution	This study
NEM316 SaeST133A ∆pbsP	NEM316 mutant expressing SaeS with a T133A substitution plus an in frame deletion of pbsP	This study
Escherichia coli
XL1-Blue	endA1 gyrA96 (nalR ) thi-1 recA1 relA1 lac glnV44 F'[::Tn10proAB+lacIq Δ(lacZ)M15] hsdR17(rK- mK+)	Stratagene
Additional references.
Glaser P, Rusniok C, Buchrieser C, Chevalier F, Frangeul L, Msadek T, Zouine M, Couvé E, Lalioui L, Poyart C, Trieu-Cuot P, Kunst F. 2002. Genome sequence of Streptococcus agalactiae, a pathogen causing invasive neonatal disease. Mol Microbiol 45:1499-513.
Buscetta M, Firon A, Pietrocola G, Biondo C, Mancuso G, Midiri A, Romeo L, Galbo R, Venza M, Venza I, Kaminski PA, Gominet M, Teti G, Speziale P, Trieu-Cuot P, Beninati C. 2016. PbsP, a cell wall-anchored protein that binds plasminogen to promote hematogenous dissemination of group B Streptococcus. Mol Microbiol 101:27-41.
Firon A, Tazi A, Da Cunha V, Brinster S, Sauvage E, Dramsi S, Golenbock DT, Glaser P, Poyart C, Trieu-Cuot P. 2013. The Abi-domain protein Abx1 interacts with the CovS histidine kinase to control virulence gene expression in group B Streptococcus. PLoS Pathog 9:e1003179.

## Sheet: Oligonucleotides
Table 2: Oligonucleotides sequences
Oligonucleotide	Oligonucleotide Sequence (5’→3’)	Features
For plasmid construction
pAF1024	acagctatgacatgattacgaattcTACGAAAGATGGCAAAGTTGATATG	Up-stream saeR amplification for Gibson cloning in pG1 (with EcoRI)
pAF1025	CAATATAATATTTTAATTTCATTCTACTCTCCTAATGAGTCAAAATAG	Up-stream saeR deletion primer (complementary with pAF1026)
pAF1026	CTATTTTGACTCATTAGGAGAGTAGAATGAAATTAAAATATTATATTG	Down-stream saeR deletion primer (complementary with pAF1025)
pAF1027	cctgcaggtcgactctagaggatccTTGTTTGACGAGAAATGGTATTGAG	Down-stream saeR amplification for Gibson cloning in pG1 (with BamHI)
pAF1028	AGCTCTCTTAGATCAAATTAAGGCA	Up-stream saeR locus amplification for clone selection and sequencing
pAF1029	CGTGTCTGACATAGTCTCTAATGTA	Down-stream saeR locus amplification for clone selection and sequencing
pAF1030	acagctatgacatgattacgaattcTGTCAGCTAATATGCAAATGTCATC	Up-stream saeR amplification for Gibson cloning in pG1 (with EcoRI)
pAF1031	CATCCATTTTAGGCATCATAATAGCACTAATAATTAGGTCAAAACGATTC	Up-stream saeR for D53A site-directed mutagenic primer (complementary with pAF1032)
pAF1032	GAATCGTTTTGACCTAATTATTAGTGCTATTATGATGCCTAAAATGGATG	Down-stream saeR site-directed mutagenic primer (complementary with pAF1031)
pAF1033	cctgcaggtcgactctagaggatccTGTTTTGATAGTTGGGGTATTGTC	Down-stream saeR amplification for Gibson cloning in pG1 (with BamHI)
pAF1034	AGATGACAATGCCTATGAAGAAAGA	Up-stream saeR locus amplification for clone selection and sequencing
pAF1035	CATCCATTTTAGGCATCATAATAC	Down-stream SaeRD53A mutated sequence amplification for clone selection
pAF1036	TATGATTAAGCCCAAAGAAAACAC	Down-stream saeR locus amplification for sequencing
pAF1037	acagctatgacatgattacgaattcAAATTAAAATATTATATTGTTATTG	Up-stream saeS amplification for Gibson cloning in pG1 (with EcoRI)
pAF1038	GTTGATTGTATAGAAGTAATTGGAGCCTTGATATCATGTGAAAGTTGTGC	Up-stream saeS site-directed mutagenic primer (complementary with pAF1039)
pAF1039	GCACAACTTTCACATGATATCAAGGCTCCAATTACTTCTATACAATCAAC	Down-stream saeS for T133A site-directed mutagenic primer (complementary with pAF1038)
pAF1040	cctgcaggtcgactctagaggatccAGCCTTGGTCAATAATATCGATAAC	Down-stream saeS amplification for Gibson cloning in pG1 (with BamHI)
pAF1041	AATTTAGTACAGACAATACCCCAAC	Up-stream saeS locus amplification for clone selection and sequencing
pAF1042	TGATTGTATAGAAGTAATTGGAGC	Down-stream SaeST133A mutated sequence amplification for clone selection
pAF1043	GTGAAGATTCTACACGATAAAGACG	Down-stream saeS locus amplification for sequencing
pEX-Rev	CAGGCTTTACACTTTATGCTTCCGGC	pG1 derivated plasmid amplification for sequencing
M13 uni (-43)	AGGGTTTTCCCAGTCACGACGTT	pG1 derivated plasmid amplification for sequencing
For RT-qPCR
gyr_up	AACTGGGA GGGATCAATTGTCT	gyrA primer FW
gyr_low	CTTTCCCATTTGAAGTTGTTTCAA	gyrA primer RV
gyrA_probe	ACGTTCACGGACTGAA	gyrA MGB hydrolysis probe / VIC
pbsP_up	TGATGGTGGCTACCTCTGTTAGAA	pbsP primer FW
pbsP_low	AGTCGTTTTGGTCATCGCTACA	pbsP primer RV
pbsP_probe	ATGGCAACGCCGACAC	pbsP MGB hydrolysis probe / 6-FAM
bvaP_up	GCTTGCGGTGCTGTGAAAG	bvaP primer FW
bvaP_low	GGAGGAGCATTCGTAGCTCTTG	bvaP primer RV
bvaP_probe	AGCTGAAACACCTTGTG	bvaP MGB hydrolysis probe / Texas Red
cylE_up	ATCGGAGGAGGCGTTAATCA	cylE primer FW
cylE_low	TGCTGACGCTTGGTAGTTGCT	cylE primer RV
cylE_probe	CTAAAAAAACAGCCAATATG	cylE MGB hydrolysis probe / 6-FAM
bibA_up	ACCAGTCCAAACACTCCTATTTC	bibA primer FW
bibA_low	TTTGCCTACACCTGGATATTATGC	bibA primer RV
bibA_probe	TCAAATAAGTTCCCACAGAGT	bibA MGB hydrolysis probe / Cy5
Restriction enzyme sites are underlined. Single nucleotide mutations are bolded.

## Sheet: Plasmids
Table 3. Plasmids used for the study
Plasmids	Relevant features	Resistance	Reference
pG1	Thermosentitive shuttle vector for GBS mutant construction (oriR pUC, oriRts pWV01)	Erythromycin	(Danne et al.)
pG1_∆pbsP	Vector for pbsP deletion	Erythromycin	(Buscetta et al.)
pG1_∆covR	Vector for covR deletion	Erythromycin	(Firon et al.)
pG1_∆saeR	Vector for saeR deletion	Erythromycin	This study
pG1_SaeRD53A	Vector for SaeR D53A sobstitution (Asp → Ala)	Erythromycin	This study
pG1_SaeST133A	Vector for SaeS T133A sobstitution (Thr → Ala)	Erythromycin	This study
Additional references
Danne C, Guérillot R, Glaser P, Trieu-Cuot P, Dramsi S. 2013. Construction of isogenic mutants in Streptococcus gallolyticus based on the development of new mobilizable vectors. Res Microbiol 164:973-8.
Buscetta M, Firon A, Pietrocola G, Biondo C, Mancuso G, Midiri A, Romeo L, Galbo R, Venza M, Venza I, Kaminski PA, Gominet M, Teti G, Speziale P, Trieu-Cuot P, Beninati C. 2016. PbsP, a cell wall-anchored protein that binds plasminogen to promote hematogenous dissemination of group B Streptococcus. Mol Microbiol 101:27-41.
Firon A, Tazi A, Da Cunha V, Brinster S, Sauvage E, Dramsi S, Golenbock DT, Glaser P, Poyart C, Trieu-Cuot P. 2013. The Abi-domain protein Abx1 interacts with the CovS histidine kinase to control virulence gene expression in group B Streptococcus. PLoS Pathog 9:e1003179.

## Sheet: Plasmids construction
Table 4. Plasmids construction
1st PCRs	Matrix	2nd PCR	Digestion	Vector	Analysis
Construction of pG1_∆saeR for saeR in-frame deletion
a) pAF1024 + pAF1025	gDNA NEM316	pAF1024 + pAF1026	EcoRI	pG1	pEX-Rev
b) pAF1026 + pAF1027	gDNA NEM316		BamHI		M13 uni (-43)
Construction of pG1_∆SaeRD53A for SaeR D53A alanine sobstitution
a) pAF1030 + pAF1031	gDNA NEM316	pAF1030 + pAF1033	EcoRI	pG1	pEX-Rev
b) pAF1032 + pAF1033	gDNA NEM316		BamHI		M13 uni (-43)
Construction of pG1_∆SaeST133A for SaeS T133A alanine sobstitution
a) pAF1037 + pAF1038	gDNA NEM316	pAF1037 + pAF1040	EcoRI	pG1	pEX-Rev
b) pAF1039 + pAF1040	gDNA NEM316		BamHI		M13 uni (-43)
